# Supplementary material for: Photodegradation Kinetics and Solvent Effect of New Brominated Flame Retardants (NBFRS) in Liquid Medium
Source: Int J Environ Res Public Health. 2022 Sep 16;19(18):11690. doi: 10.3390/ijerph191811690 (PMC9517406; doi:10.3390/ijerph191811690)
Supplement: Supplementary file 1 [file ijerph-19-11690-s001.zip]

Archive with 1 entries (1 files):
- ijerph-1873501-supplementary.pdf
